# Supplementary material for: Speech discrimination performance in multiple sclerosis dataset
Source: Data Brief. 2020 Dec 3;33:106614. doi: 10.1016/j.dib.2020.106614 (PMC7726651; doi:10.1016/j.dib.2020.106614)
Supplement: Supplementary file 1 [file mmc1.xlsx]

## Sheet: Audiometry & Questionnaire Data
	Patient Demographics			Diagnosis Information			Audiometry														Auditory Attention and Distress Questionnaire
							Threshold Left Ear (dB HL)							Threshold Right Ear (dB HL)
Participant ID#	Sex	Age (years)	Education (years)	MS phenotype	Disease Duration (years)	EDSS Score	500 Hz	750 Hz	1000 Hz	2000 Hz	4000 Hz	6000 Hz	8000 Hz	500 Hz	750 Hz	1000 Hz	2000 Hz	4000 Hz	6000 Hz	8000 Hz	Item #1	Item #2	Item #3	Item #4	Item #5	Item #6	Item #7	Item #8	Item #9	Item #10	Item #11	Item #12	Item #13	Item #14	Item #15	Item #16	Item #17	Item #18	Item #19	Item #20	Item #21	Item #22	Item #23	Item #24	Item #25	Item #26	Item #27	Item #28	Item #29
Multiple sclerosis participants
MS001	0	48	15	0	22	0	10	5	10	5	15	15	25	10	5	10	10	20	10	15	1	4	1	1	4	1	1	7	4	4	4	3	1	6	1	1	7	1	1	1	1	1	1	1	1	1	1	1	1
MS002	0	47	13	0	7	0	15	20	20	30	35	30	35	10	20	10	30	35	70	70	5	3	5	1	1	1	1	7	3	2	2	5	1	2	3	5	3	1	1	1	1	1	1	1	1	1	2	2	3
MS003	0	43	20	0	16	0	5	10	15	5	15	5	5	5	10	10	0	-5	15	15	2	2	5	3	1	4	1	7	5	5	4	4	3	5	6	7	3	1	1	1	1	3	3	2	2	2	3	1	4
MS004	0	47	12	0	18	0	10	10	10	5	20	20	25	10	10	15	10	10	15	15	1	1	2	4	2	1	1	7	6	4	6	3	2	2	2	7	4	1	1	1	1	1	1	1	1	1	1	1	1
MS005	0	63	13	0	14	0	10	15	15	15	20	20	30	25	15	20	15	25	25	45	2	2	4	2	6	6	2	7	5	3	2	5	3	7	2	4	4	4	2	2	1	3	2	1	2	2	2	2	1
MS006	0	37	15	0	6	0	5	5	5	-5	5	20	15	5	0	15	10	20	15	5	2	3	3	1	4	2	1	6	5	4	6	2	2	4	2	3	5	2	2	1	1	3	2	3	2	1	1	1	1
MS007	0	46	12	0	6	1	20	20	20	20	15	15	10	15	20	20	20	10	20	10	1	1	2	1	2	1	1	6	3	3	1	3	2	7	1	2	4	1	2	2	1	2	3	1	1	2	1	2	1
MS008	0	47	12	0	6	0	10	10	20	15	10	40	15	10	15	20	20	10	40	5	1	1	4	1	1	2	1	7	4	4	3	1	2	1	3	5	4	3	1	3	1	1	4	2	1	1	1	2	2
MS009	0	60	13	0	1	2.5	10	10	25	20	20	40	20	5	5	15	15	20	35	15	1	1	4	1	4	1	1	1	5	1	3	3	5	3	1	4	5	2	2	1	1	1	3	2	1	1	1	1	2
MS010	0	32	13	0	7	0	20	20	20	20	20	10	20	20	25	25	10	10	10	20	2	1	3	2	3	1	1	4	4	4	3	3	3	2	1	2	5	2	2	1	1	1	3	2	1	1	1	1	2
MS011	1	46	12	0	5	0	15	15	15	15	15	15	45	20	15	15	10	15	20	10	2	2	3	3	2	1	2	5	5	5	4	4	1	4	1	2	4	1	2	1	2	2	2	2	1	1	1	1	2
MS012	0	37	15	0	14	0	20	15	20	5	5	20	10	20	15	25	5	5	20	10	1	2	2	1	1	1	1	7	1	1	1	1	1	4	1	4	4	1	1	1	1	1	1	1	1	1	1	1	4
MS013	0	53	15	0	8	0	15	15	20	10	5	30	20	10	15	15	10	5	25	5	4	2	6	2	4	3	1	7	7	5	5	7	2	7	1	5	4	1	2	1	1	1	1	1	1	1	1	1	2
MS014	0	42	12	0	3	0	35	30	35	10	15	35	30	35	30	40	20	20	45	30	3	3	4	1	3	3	1	4	4	4	5	3	4	5	4	5	2	3	3	3	2	2	2	2	2	2	2	3	2
MS015	0	50	13	1	24	5	5	5	10	10	30	15	20	5	5	15	20	15	20	15	1	1	4	4	4	4	1	1	5	3	4	3	3	5	3	3	3	1	1	2	2	2	3	3	3	3	2	2	3
MS016	0	51	13	0	8	0	20	15	20	15	15	20	5	25	20	20	10	15	10	0	3	4	5	7	3	4	3	7	4	6	5	6	4	7	4	6	2	1	2	1	2	5	4	7	3	7	5	5	5
MS017	0	55	13	0	14	0	15	15	10	0	5	35	20	10	15	10	0	10	20	15	1	1	2	4	2	1	1	7	4	2	1	2	1	1	1	2	2	1	1	1	1	1	1	1	3	1	1	1	1
MS018	0	34	12	0	1	0	10	15	15	15	5	30	10	5	10	10	20	10	35	20	4	4	3	7	4	3	3	4	4	4	4	4	5	5	1	1	4	4	4	5	1	5	4	4	3	4	2	1	4
MS019	1	46	15	0	17	1	20	15	20	15	15	25	20	20	20	20	20	20	35	25	5	4	4	5	5	3	1	7	4	5	4	4	4	4	4	7	4	1	7	1	1	3	3	2	1	3	2	3	4
MS020	0	47	13	0	17	0	20	20	15	15	10	25	20	15	15	10	10	5	10	15	2	3	6	2	2	5	1	7	5	6	6	7	2	7	2	3	4	3	2	6	1	1	5	3	2	2	1	1	3
MS021	0	56	15	0	5	0	20	15	10	10	10	25	10	25	15	20	15	20	15	15	1	2	4	2	1	1	1	6	2	2	2	2	2	3	1	4	6	2	1	1	1	1	1	1	1	1	1	1	1
MS022	0	48	13	0	13	2.5	10	0	10	10	5	0	0	20	15	10	5	0	10	0	1	1	2	1	1	1	1	7	1	1	1	3	3	2	1	1	7	1	2	4	1	2	1	1	1	1	1	1	1
MS023	0	47	12	1	18	4	10	15	10	0	35	25	-5	15	10	10	5	30	15	-10	1	1	3	2	2	1	1	7	1	2	2	1	3	2	5	5	4	2	2	1	1	2	2	3	1	2	1	1	3
MS024	0	36	12	1	6	5.5	5	5	10	15	10	10	20	5	10	15	20	15	25	5	/	/	/	/	/	/	/	/	/	/	/	/	/	/	/	/	/	/	/	/	/	/	/	/	/	/	/	/	/
MS025	0	45	12	1	15	6	20	20	10	15	20	30	10	25	20	5	15	30	30	5	3	4	6	7	4	7	3	2	5	5	6	4	4	6	6	6	2	4	3	4	2	3	3	4	4	3	2	2	2
MS026	0	44	13	0	6	6	15	20	15	5	10	35	30	40	40	30	20	30	25	35	6	7	7	5	2	6	3	4	5	6	7	6	7	7	7	7	1	2	5	5	2	2	5	7	6	3	6	5	7
MS027	0	43	13	0	16	1.5	10	10	10	5	10	25	15	20	10	10	15	0	15	20	2	2	5	3	5	2	2	5	3	5	6	3	2	3	2	5	5	2	3	1	1	5	5	3	2	2	2	2	2
MS028	0	48	17	0	18	6	10	10	10	20	15	35	20	20	35	20	15	25	20	15	6	7	7	5	2	6	3	4	5	6	7	6	7	7	7	7	1	2	5	5	2	2	5	7	6	3	6	5	7
MS029	1	41	15	0	19	4.5	20	15	10	5	15	25	10	25	25	10	10	5	25	5	1	1	2	1	1	1	1	1	1	1	1	1	2	1	1	1	/	/	/	/	/	/	/	/	/	/	/	/	/
MS030	0	54	15	1	12	6.5	20	20	10	10	30	40	45	25	20	25	10	20	30	20	1	1	3	1	1	1	1	7	1	1	1	1	1	1	4	4	4	3	4	4	4	4	3	4	3	3	5	3	5
MS031	0	58	13	0	13	3	25	25	25	35	30	45	35	30	35	30	45	35	60	45	1	1	7	1	7	6	1	7	5	5	5	3	1	4	2	2	4	2	1	1	1	1	5	2	2	2	1	1	4
MS032	1	31	15	0	6	1.5	10	10	10	5	10	10	5	15	10	10	5	15	20	0	1	1	1	1	1	1	1	4	1	3	5	3	3	5	2	6	7	1	1	1	1	1	2	1	3	2	1	1	1
MS033	0	67	15	0	25	3.5	25	25	20	20	45	45	50	45	20	30	10	35	40	55	1	1	4	1	1	1	1	7	/	2	4	4	1	4	1	4	7	1	1	1	1	1	1	1	1	1	1	1	1
MS034	1	62	15	0	33	5.5	25	30	35	30	45	50	70	30	25	15	10	45	65	80	2	2	3	1	1	2	1	7	3	3	1	2	2	5	2	4	4	2	1	1	1	2	1	2	1	2	1	1	5
MS035	0	24	17	0	8	1	20	15	20	5	0	10	-5	10	20	15	5	5	0	-10	1	1	3	1	3	1	1	5	/	1	2	2	1	2	1	1	5	1	2	1	1	1	2	1	1	1	1	1	1
MS036	0	58	13	0	9	2.5	15	15	20	30	10	20	30	20	20	30	20	20	30	20	1	1	1	1	1	1	1	7	1	1	1	1	1	1	1	1	7	1	1	1	1	1	1	1	1	1	1	1	1
MS037	1	28	13	1	8	3.5	10	10	0	0	15	20	15	5	10	10	0	15	5	10	1	1	2	1	2	1	1	5	3	2	6	1	1	1	1	4	4	1	1	1	1	1	2	3	1	1	2	2	1
MS038	1	52	13	1	25	6.5	5	15	20	25	25	30	40	20	30	20	15	20	35	5	1	1	1	1	7	1	1	1	1	1	1	1	1	1	1	1	6	4	1	4	1	6	4	7	7	7	4	4	5
MS039	0	52	13	0	17	3.5	15	15	10	20	20	15	15	20	20	15	20	10	10	0	1	1	2	1	7	2	1	7	6	1	1	7	3	7	1	2	3	1	1	1	1	1	3	1	1	2	1	1	1
MS040	0	/	17	0	27	3.5	20	25	20	20	20	10	10	25	35	20	20	20	20	10	2	1	3	1	6	1	1	7	5	3	6	7	6	6	4	7	2	3	2	1	1	1	2	2	1	1	2	2	4
MS041	0	53	12	1	24	8	30	25	20	20	35	30	20	30	25	25	25	45	60	50	2	1	1	1	2	2	1	6	2	2	2	2	1	4	1	2	3	1	1	1	1	1	1	/	1	1	1	1	1
MS042	0	53	/	0	13	2.5	10	10	5	10	15	20	10	15	15	10	5	10	0	10	4	4	5	2	2	3	1	7	5	3	/	3	4	4	6	6	3	5	4	3	4	3	4	4	6	4	2	2	4
MS043	0	49	12	1	19	7	20	25	25	30	15	15	10	20	20	20	20	20	25	15	1	1	1	1	2	1	1	7	1	1	1	1	1	2	1	1	6	1	1	1	1	1	1	6	1	1	1	1	1
MS044	0	40	13	0	25	2.5	15	10	15	15	15	10	0	15	15	20	10	10	20	10	2	1	2	1	1	1	1	1	1	2	2	3	1	2	1	1	2	1	2	1	1	1	1	2	1	1	1	1	1
MS045	0	40	17	0	8	2	5	5	10	10	5	10	15	10	10	10	10	10	20	5	2	1	5	4	1	3	3	6	5	5	5	4	4	2	5	6	4	2	1	1	1	2	2	3	1	1	1	1	4
MS046	0	49	13	1	19	6.5	15	20	10	15	10	25	25	10	10	5	10	15	0	10	2	1	5	1	2	1	1	4	1	1	2	5	5	6	3	6	1	4	4	2	2	5	4	7	5	6	3	6	6
MS047	0	29	13	0	11	3	15	15	20	15	10	-5	5	15	15	15	15	10	0	15	1	4	4	5	2	2	1	5	4	4	5	3	5	5	2	7	3	4	3	5	3	1	3	1	3	4	3	2	3
MS048	0	57	15	1	32	3	35	40	20	15	30	20	10	10	5	0	10	15	10	10	1	/	2	1	1	1	1	7	3	3	2	2	/	2	1	2	3	1	1	1	1	1	1	2	1	1	1	1	1
MS049	1	64	13	0	/	2.5	15	20	5	5	20	35	20	10	10	10	15	20	40	50	4	4	4	3	1	3	2	5	5	5	6	6	4	6	4	5	3	4	3	4	4	4	5	5	4	3	4	4	5
MS050	0	53	13	1	31	6	15	15	10	10	55	60	30	20	15	15	20	75	60	65	1	1	5	2	1	1	1	5	2	2	4	2	6	3	4	4	3	3	1	1	1	3	2	2	2	1	1	1	2
MS051	1	61	12	1	12	6	25	20	20	0	80	65	70	35	30	30	-5	70	75	60	1	1	7	1	1	1	1	4	1	1	1	1	5	3	5	5	5	1	1	1	1	1	1	1	2	1	1	1	1
MS052	0	48	13	0	10	5	10	30	10	20	30	25	20	10	25	15	15	20	20	20	1	1	5	1	4	2	1	7	4	2	4	7	6	6	2	2	4	2	2	2	2	2	2	3	2	1	1	2	2
MS053	0	66	13	1	20	5	30	20	15	20	30	55	50	20	25	20	20	25	35	45	1	1	1	3	1	1	1	4	2	2	2	2	1	2	1	2	2	1	2	1	2	2	2	2	1	2	1	2	1
MS054	1	35	13	0	16	5	75	80	80	80	80	80	80	15	15	30	45	70	80	80	1	1	5	1	1	1	1	1	1	1	3	1	6	1	6	7	3	7	1	4	2	4	7	7	4	7	4	2	4
MS055	0	28	15	0	3	2	15	15	10	15	-5	10	10	5	10	5	10	0	5	5	1	1	7	1	6	/	1	6	6	5	4	4	3	6	7	7	4	1	1	1	2	1	2	2	2	2	2	2	5
MS056	0	55	13	0	24	3	10	15	20	20	5	20	20	15	25	15	10	20	10	10	3	4	3	1	2	5	5	7	5	5	5	3	7	7	1	7	2	1	1	2	3	2	3	7	1	1	1	2	1
MS057	0	58	13	1	31	6	40	30	30	10	15	15	10	15	10	10	10	15	20	30	1	1	3	1	1	1	1	7	1	1	1	1	1	1	4	4	4	3	4	4	4	4	3	4	3	3	5	3	5
Control participants
CON001	1	28	15	n/a	n/a	n/a	5	5	10	0	0	5	0	5	0	0	0	5	0	0	3	4	4	2	6	2	1	1	5	2	3	2	2	7	1	3	3	1	1	1	1	2	1	1	1	1	1	1	1
CON002	0	28	15	n/a	n/a	n/a	10	10	15	20	20	25	25	10	10	5	10	10	10	10	2	2	2	2	6	1	1	6	5	3	5	7	1	7	1	1	6	1	2	1	1	3	2	2	1	1	1	1	1
CON003	1	45	12	n/a	n/a	n/a	20	25	20	15	30	40	60	25	25	20	5	25	30	45	1	1	5	2	1	2	1	4	1	1	1	4	2	4	1	3	5	1	2	1	1	1	1	1	1	1	3	1	1
CON004	0	56	12	n/a	n/a	n/a	25	20	25	20	30	35	30	15	10	15	20	40	25	20	3	1	5	3	6	1	1	7	5	4	7	5	4	6	2	3	6	1	1	1	1	1	3	3	2	2	2	2	2
CON005	0	47	13	n/a	n/a	n/a	15	20	20	10	5	30	35	10	20	10	10	20	70	70	6	6	5	2	3	5	2	5	6	7	6	6	4	7	1	6	5	1	1	1	1	3	3	2	1	1	2	1	2
CON006	0	34	20	n/a	n/a	n/a	10	15	15	15	-5	15	20	10	10	15	10	-5	5	10	1	2	4	1	4	2	1	5	6	3	3	2	1	2	1	3	5	2	2	2	1	2	2	2	1	2	1	2	1
CON007	0	56	20	n/a	n/a	n/a	25	35	40	40	60	65	55	15	25	25	30	50	65	30	3	3	2	2	2	3	2	7	7	4	7	3	6	4	2	6	2	5	5	2	2	4	5	4	4	5	3	3	3
CON008	0	51	13	n/a	n/a	n/a	10	10	10	5	0	5	15	5	5	5	10	20	20	15	3	2	4	1	4	5	2	7	5	5	5	4	4	3	5	5	4	1	1	1	1	1	1	1	1	1	2	1	3
CON009	0	45	20	n/a	n/a	n/a	20	25	20	10	5	20	25	10	10	10	10	5	10	5	1	5	4	3	7	3	1	7	5	5	6	7	3	5	5	5	3	1	1	1	1	1	3	3	1	1	1	1	3
CON010	0	34	20	n/a	n/a	n/a	10	5	15	10	0	25	5	15	5	10	10	5	10	15	2	4	3	5	2	3	2	5	5	5	6	3	1	6	2	2	5	1	2	2	1	1	3	1	2	2	2	1	1
CON011	0	48	15	n/a	n/a	n/a	20	20	30	15	10	20	20	20	20	15	15	10	30	20	1	1	4	1	1	1	1	6	4	3	5	4	3	6	1	4	5	1	1	1	1	1	1	1	1	1	1	1	1
CON012	0	56	15	n/a	n/a	n/a	75	85	75	70	70	>80	>70	10	15	10	10	15	35	30	2	1	4	1	1	1	1	7	2	2	2	2	4	2	2	4	4	3	2	2	2	4	5	2	4	3	2	2	5
CON013	0	50	20	n/a	n/a	n/a	25	25	30	25	25	15	25	25	25	25	25	15	20	25	1	1	5	1	3	1	1	1	6	3	3	7	2	6	2	3	6	1	1	1	1	1	1	1	1	1	1	1	1
CON014	0	51	15	n/a	n/a	n/a	15	20	15	10	15	15	10	15	10	5	10	15	15	20	4	4	5	3	4	1	1	6	6	4	6	7	1	7	2	4	2	1	1	1	1	1	2	2	1	1	1	1	1
CON015	0	49	20	n/a	n/a	n/a	15	10	15	10	10	30	10	10	10	15	10	15	25	15	3	3	5	5	5	4	3	5	4	4	5	5	4	4	5	6	3	4	4	4	3	3	3	4	2	4	4	3	4
CON016	0	31	17	n/a	n/a	n/a	10	10	10	10	15	5	10	10	10	10	15	20	10	5	1	1	2	1	1	1	2	7	5	3	6	3	1	4	1	4	4	1	2	3	1	2	2	3	2	2	1	1	2
CON017	0	31	13	n/a	n/a	n/a	20	20	20	10	15	15	5	15	10	15	0	5	20	0	4	3	6	1	4	3	1	7	5	4	5	6	3	6	2	3	3	1	2	2	3	2	3	3	2	2	2	2	2
CON018	0	49	15	n/a	n/a	n/a	15	10	15	15	10	10	15	10	10	10	10	15	10	10	5	4	5	2	6	2	2	6	5	5	6	7	2	4	5	6	2	6	2	2	2	2	3	4	2	2	2	3	2
CON019	0	47	10	n/a	n/a	n/a	15	15	20	30	50	40	35	10	15	10	35	35	40	35	/	/	/	/	/	/	/	/	/	/	/	/	/	/	/	/	/	/	/	/	/	/	/	/	/	/	/	/	/
CON020	0	27	15	n/a	n/a	n/a	20	15	10	5	15	-5	10	10	10	15	0	10	10	5	4	3	3	2	7	2	1	5	4	2	6	5	1	4	1	2	6	1	1	1	1	2	2	2	1	1	1	1	1
CON021	0	56	15	n/a	n/a	n/a	15	10	15	20	15	20	25	10	10	10	25	15	25	20	1	1	3	2	4	1	1	1	4	2	4	1	1	4	2	2	3	1	1	1	1	1	1	1	1	1	1	1	1
CON022	0	54	13	n/a	n/a	n/a	25	20	20	25	40	40	45	20	15	15	15	10	25	20	1	1	3	1	1	1	1	6	2	3	2	3	2	3	3	3	4	2	2	1	1	1	2	1	1	1	2	1	1
CON023	0	45	15	n/a	n/a	n/a	10	15	15	5	0	35	20	10	10	10	5	35	-5	15	1	1	2	1	2	1	1	7	2	1	1	3	2	3	2	1	1	1	1	1	1	1	1	1	1	1	1	1	1
CON024	0	50	13	n/a	n/a	n/a	15	15	15	10	15	45	25	10	10	15	15	20	35	15	4	4	3	1	1	1	1	4	7	1	7	7	1	7	1	3	4	1	1	1	1	1	4	6	1	1	3	1	3
CON025	0	52	17	n/a	n/a	n/a	15	15	15	15	15	15	30	10	15	15	10	15	20	15	2	3	5	5	6	5	1	7	4	4	4	4	3	4	2	5	4	3	3	2	2	3	3	2	3	3	3	2	2
CON026	0	55	15	n/a	n/a	n/a	10	10	15	15	5	20	20	10	10	15	15	5	20	20	3	2	3	1	3	1	1	7	4	4	3	1	1	3	1	2	5	1	1	1	1	1	1	1	1	1	1	1	1
CON027	0	54	15	n/a	n/a	n/a	15	10	10	10	10	20	20	15	10	0	5	20	15	10	2	3	4	3	5	1	1	6	6	5	5	4	2	3	4	5	4	1	1	2	1	2	2	2	2	1	2	1	1
CON028	0	55	12	n/a	n/a	n/a	10	10	15	10	15	20	15	5	5	10	20	5	15	20	1	1	4	2	1	1	1	6	2	1	2	1	1	1	1	3	2	1	1	1	1	2	1	1	1	1	1	1	1
CON029	0	55	13	n/a	n/a	n/a	15	15	15	30	20	30	5	10	10	20	25	40	25	15	1	1	/	1	2	1	1	7	1	2	2	2	1	2	1	1	6	2	2	2	1	1	2	2	2	2	1	1	1
CON030	0	55	15	n/a	n/a	n/a	15	20	10	25	30	30	0	10	15	5	15	20	35	10	1	1	1	1	4	1	1	6	4	2	2	2	2	2	1	1	5	2	2	2	1	1	2	3	2	2	2	2	2
CON031	0	53	13	n/a	n/a	n/a	10	15	10	30	40	45	35	15	10	10	20	15	30	25	2	2	3	1	2	1	2	6	4	2	6	2	2	7	3	6	6	2	1	2	1	1	2	2	1	1	2	1	1
CON032	0	37	15	n/a	n/a	n/a	15	15	10	15	20	15	10	10	20	10	15	25	30	5	2	1	4	3	5	1	1	6	3	4	3	3	1	4	1	3	4	1	1	2	1	1	1	2	1	1	1	1	1
CON033	0	58	13	n/a	n/a	n/a	10	20	25	25	40	35	10	15	20	20	25	35	30	30	1	1	1	1	1	1	1	6	2	2	2	2	1	1	1	1	6	1	1	1	1	1	1	2	1	1	2	1	2
CON034	0	32	20	n/a	n/a	n/a	15	20	10	-5	15	15	10	15	15	10	15	10	15	5	1	4	5	1	5	3	1	6	6	5	5	2	2	6	2	3	6	1	2	1	1	2	2	1	1	1	1	1	1
CON035	0	44	17	n/a	n/a	n/a	5	0	0	5	20	5	10	15	5	-5	10	15	20	0	2	1	5	1	2	1	1	6	4	4	3	1	2	4	2	4	4	2	2	1	1	2	2	2	2	2	2	1	2
CON036	0	36	20	n/a	n/a	n/a	5	0	0	5	20	5	10	15	5	-5	10	15	20	0	1	1	2	1	2	1	1	7	3	1	1	4	1	7	1	1	4	1	1	1	1	1	1	1	1	1	1	1	1
CON037	0	45	17	n/a	n/a	n/a	15	20	10	15	0	10	0	5	15	15	15	10	0	0	5	4	3	2	6	4	1	6	2	3	7	5	2	3	3	3	3	2	1	2	1	2	2	2	1	1	2	2	2
CON038	1	50	17	n/a	n/a	n/a	20	10	10	15	30	50	20	15	10	5	10	15	25	50	2	4	2	5	2	2	1	5	6	6	7	6	4	6	1	4	3	1	1	2	3	2	2	3	1	2	2	1	2
CON039	0	47	15	n/a	n/a	n/a	20	20	20	15	15	30	15	15	15	15	15	15	15	10	2	2	1	3	4	2	2	7	6	6	6	2	2	7	2	1	4	3	4	1	1	1	1	6	3	4	1	1	1
CON040	1	57	12	n/a	n/a	n/a	25	30	10	5	-10	55	20	5	10	5	5	25	-10	25	1	1	3	1	1	1	1	5	1	1	1	7	1	2	1	4	3	1	1	1	1	1	1	2	1	3	1	1	1
CON041	0	43	15	n/a	n/a	n/a	15	15	15	25	35	35	40	10	15	15	20	25	25	20	1	1	2	1	1	1	1	7	3	1	3	2	1	3	2	2	4	1	2	4	1	1	2	1	6	2	1	1	1
CON042	0	60	12	n/a	n/a	n/a	10	10	20	20	5	20	35	20	20	20	25	10	35	20	5	4	4	7	2	2	1	6	3	4	6	3	6	7	1	2	3	1	2	3	3	1	5	2	5	1	2	3	1
CON043	0	30	17	n/a	n/a	n/a	10	15	10	10	15	25	-5	5	10	10	0	15	10	0	2	3	2	1	3	1	1	1	6	2	2	3	1	1	2	1	2	5	1	1	1	1	2	2	3	4	2	1	2
CON044	0	55	13	n/a	n/a	n/a	0	5	-5	-5	5	15	5	10	10	5	0	10	15	15	1	2	3	2	6	1	1	5	3	3	6	5	1	6	1	3	5	1	2	2	1	3	5	6	6	4	6	2	1
CON045	0	55	15	n/a	n/a	n/a	20	10	10	25	15	25	25	25	15	5	15	15	25	45	2	2	4	1	2	1	1	6	1	1	2	3	1	2	1	2	6	1	1	1	1	1	1	1	1	1	1	1	1
CON046	0	67	12	n/a	n/a	n/a	10	25	20	15	25	25	45	10	15	15	20	25	30	55	1	1	2	2	3	2	1	7	3	3	6	6	5	6	6	7	6	1	1	1	1	1	3	2	1	1	1	1	2
CON047	0	59	15	n/a	n/a	n/a	20	20	15	20	20	30	20	20	15	20	15	15	25	35	1	1	4	2	4	3	1	7	6	3	3	6	2	2	1	1	7	4	2	1	1	1	2	2	2	5	2	2	2
CON048	0	56	15	n/a	n/a	n/a	10	10	15	20	20	20	5	5	10	5	10	10	40	15	1	1	3	2	4	1	1	2	1	1	1	4	1	2	1	1	5	1	1	1	1	1	1	3	5	3	1	2	1
CON049	0	56	15	n/a	n/a	n/a	10	15	10	10	25	30	35	0	10	10	10	25	25	30	4	5	5	3	6	2	1	7	5	4	4	5	1	6	2	4	7	2	1	1	1	1	1	1	1	1	1	1	1
CON050	0	33	15	n/a	n/a	n/a	20	10	10	20	15	25	35	10	15	10	35	10	30	5	1	1	2	1	4	1	1	5	3	1	3	2	1	1	1	3	4	1	1	1	1	1	1	1	1	1	1	2	1
[truncated: 4 more columns]

## Sheet: Coding&abbreviations
Coding
Sex : female = 0; male = 1
MS phenotype: relapsing remitting = 0; secondary progressive = 1
Abbreviations
ID = Identification
EDSS = Expanded Disability Status Scale
dB HL = decibels hearing level
Hz = hertz
SNR = signal-to-noise ratio
/ = data not collected
n/a = not applicable
Orange cells indicate participants who were excluded from the data analysis due to hearing loss
Item #
Item descriptions on the Auditory Attention and Discomfort Questionnaire (AADQ) are provided in related article: Iva et al., (2021)
