# Supplementary material for: Speech discrimination performance in multiple sclerosis dataset
Source: Data Brief. 2020 Dec 3;33:106614. doi: 10.1016/j.dib.2020.106614 (PMC7726651; doi:10.1016/j.dib.2020.106614)
Supplement: Supplementary file 2 [file mmc2.xlsx]

## Sheet: Speech-in-noise data
Participant ID#	Disease group	Trial	SNR	Masker	Response
CON001	0	1	-7	0	0
CON001	0	2	-7	0	1
CON001	0	3	-7	0	0
CON001	0	4	-7	0	1
CON001	0	5	-7	0	0
CON001	0	6	-7	0	0
CON001	0	7	-7	0	0
CON001	0	8	-7	0	0
CON001	0	9	-7	0	1
CON001	0	10	-7	0	1
CON001	0	1	-5	0	1
CON001	0	2	-5	0	1
CON001	0	3	-5	0	1
CON001	0	4	-5	0	0
CON001	0	5	-5	0	0
CON001	0	6	-5	0	1
CON001	0	7	-5	0	1
CON001	0	8	-5	0	0
CON001	0	9	-5	0	1
CON001	0	10	-5	0	1
CON001	0	1	-3	0	1
CON001	0	2	-3	0	1
CON001	0	3	-3	0	0
CON001	0	4	-3	0	1
CON001	0	5	-3	0	1
CON001	0	6	-3	0	1
CON001	0	7	-3	0	1
CON001	0	8	-3	0	1
CON001	0	9	-3	0	1
CON001	0	10	-3	0	1
CON001	0	1	-1	0	1
CON001	0	2	-1	0	1
CON001	0	3	-1	0	1
CON001	0	4	-1	0	1
CON001	0	5	-1	0	1
CON001	0	6	-1	0	1
CON001	0	7	-1	0	1
CON001	0	8	-1	0	1
CON001	0	9	-1	0	1
CON001	0	10	-1	0	1
CON001	0	1	1	0	1
CON001	0	2	1	0	1
CON001	0	3	1	0	1
CON001	0	4	1	0	1
CON001	0	5	1	0	1
CON001	0	6	1	0	1
CON001	0	7	1	0	1
CON001	0	8	1	0	1
CON001	0	9	1	0	1
CON001	0	10	1	0	1
CON001	0	1	-5	1	0
CON001	0	2	-5	1	0
CON001	0	3	-5	1	0
CON001	0	4	-5	1	0
CON001	0	5	-5	1	0
CON001	0	6	-5	1	0
CON001	0	7	-5	1	0
CON001	0	8	-5	1	0
CON001	0	9	-5	1	0
CON001	0	10	-5	1	0
CON001	0	1	-3	1	0
CON001	0	2	-3	1	0
CON001	0	3	-3	1	0
CON001	0	4	-3	1	0
CON001	0	5	-3	1	0
CON001	0	6	-3	1	0
CON001	0	7	-3	1	0
CON001	0	8	-3	1	0
CON001	0	9	-3	1	0
CON001	0	10	-3	1	0
CON001	0	1	-1	1	0
CON001	0	2	-1	1	0
CON001	0	3	-1	1	0
CON001	0	4	-1	1	0
CON001	0	5	-1	1	0
CON001	0	6	-1	1	0
CON001	0	7	-1	1	1
CON001	0	8	-1	1	0
CON001	0	9	-1	1	1
CON001	0	10	-1	1	1
CON001	0	1	1	1	0
CON001	0	2	1	1	1
CON001	0	3	1	1	0
CON001	0	4	1	1	1
CON001	0	5	1	1	0
CON001	0	6	1	1	1
CON001	0	7	1	1	1
CON001	0	8	1	1	1
CON001	0	9	1	1	0
CON001	0	10	1	1	1
CON001	0	1	3	1	1
CON001	0	2	3	1	1
CON001	0	3	3	1	1
CON001	0	4	3	1	1
CON001	0	5	3	1	1
CON001	0	6	3	1	1
CON001	0	7	3	1	1
CON001	0	8	3	1	1
CON001	0	9	3	1	0
CON001	0	10	3	1	1
CON002	0	1	-7	0	1
CON002	0	2	-7	0	1
CON002	0	3	-7	0	0
CON002	0	4	-7	0	0
CON002	0	5	-7	0	1
CON002	0	6	-7	0	0
CON002	0	7	-7	0	0
CON002	0	8	-7	0	0
CON002	0	9	-7	0	1
CON002	0	10	-7	0	0
CON002	0	1	-5	0	1
CON002	0	2	-5	0	1
CON002	0	3	-5	0	1
CON002	0	4	-5	0	1
CON002	0	5	-5	0	1
CON002	0	6	-5	0	1
CON002	0	7	-5	0	0
CON002	0	8	-5	0	1
CON002	0	9	-5	0	1
CON002	0	10	-5	0	1
CON002	0	1	-3	0	1
CON002	0	2	-3	0	1
CON002	0	3	-3	0	1
CON002	0	4	-3	0	1
CON002	0	5	-3	0	1
CON002	0	6	-3	0	0
CON002	0	7	-3	0	1
CON002	0	8	-3	0	1
CON002	0	9	-3	0	1
CON002	0	10	-3	0	1
CON002	0	1	-1	0	1
CON002	0	2	-1	0	1
CON002	0	3	-1	0	1
CON002	0	4	-1	0	1
CON002	0	5	-1	0	1
CON002	0	6	-1	0	1
CON002	0	7	-1	0	1
CON002	0	8	-1	0	1
CON002	0	9	-1	0	1
CON002	0	10	-1	0	1
CON002	0	1	1	0	1
CON002	0	2	1	0	1
CON002	0	3	1	0	1
CON002	0	4	1	0	1
CON002	0	5	1	0	1
CON002	0	6	1	0	1
CON002	0	7	1	0	1
CON002	0	8	1	0	1
CON002	0	9	1	0	1
CON002	0	10	1	0	1
CON002	0	1	-5	1	0
CON002	0	2	-5	1	0
CON002	0	3	-5	1	0
CON002	0	4	-5	1	0
CON002	0	5	-5	1	0
CON002	0	6	-5	1	0
CON002	0	7	-5	1	0
CON002	0	8	-5	1	0
CON002	0	9	-5	1	0
CON002	0	10	-5	1	0
CON002	0	1	-3	1	0
CON002	0	2	-3	1	0
CON002	0	3	-3	1	0
CON002	0	4	-3	1	0
CON002	0	5	-3	1	0
CON002	0	6	-3	1	0
CON002	0	7	-3	1	0
CON002	0	8	-3	1	0
CON002	0	9	-3	1	0
CON002	0	10	-3	1	0
CON002	0	1	-1	1	1
CON002	0	2	-1	1	1
CON002	0	3	-1	1	0
CON002	0	4	-1	1	0
CON002	0	5	-1	1	1
CON002	0	6	-1	1	1
CON002	0	7	-1	1	1
CON002	0	8	-1	1	0
CON002	0	9	-1	1	1
CON002	0	10	-1	1	0
CON002	0	1	1	1	1
CON002	0	2	1	1	0
CON002	0	3	1	1	1
CON002	0	4	1	1	1
CON002	0	5	1	1	0
CON002	0	6	1	1	1
CON002	0	7	1	1	1
CON002	0	8	1	1	1
CON002	0	9	1	1	1
CON002	0	10	1	1	1
CON002	0	1	3	1	0
CON002	0	2	3	1	1
CON002	0	3	3	1	1
CON002	0	4	3	1	1
CON002	0	5	3	1	1
CON002	0	6	3	1	1
CON002	0	7	3	1	1
CON002	0	8	3	1	1
CON002	0	9	3	1	0
CON002	0	10	3	1	0
CON003	0	1	-7	0	1
CON003	0	2	-7	0	1
CON003	0	3	-7	0	1
CON003	0	4	-7	0	1
CON003	0	5	-7	0	0
CON003	0	6	-7	0	0
CON003	0	7	-7	0	1
CON003	0	8	-7	0	0
CON003	0	9	-7	0	0
CON003	0	10	-7	0	1
CON003	0	1	-5	0	1
CON003	0	2	-5	0	1
CON003	0	3	-5	0	1
CON003	0	4	-5	0	1
CON003	0	5	-5	0	1
CON003	0	6	-5	0	1
CON003	0	7	-5	0	1
CON003	0	8	-5	0	0
CON003	0	9	-5	0	0
CON003	0	10	-5	0	1
CON003	0	1	-3	0	1
CON003	0	2	-3	0	0
CON003	0	3	-3	0	1
CON003	0	4	-3	0	0
CON003	0	5	-3	0	0
CON003	0	6	-3	0	1
CON003	0	7	-3	0	1
CON003	0	8	-3	0	1
CON003	0	9	-3	0	1
CON003	0	10	-3	0	1
CON003	0	1	-1	0	1
CON003	0	2	-1	0	1
CON003	0	3	-1	0	1
CON003	0	4	-1	0	1
CON003	0	5	-1	0	1
CON003	0	6	-1	0	1
CON003	0	7	-1	0	1
CON003	0	8	-1	0	1
CON003	0	9	-1	0	1
CON003	0	10	-1	0	1
CON003	0	1	1	0	1
CON003	0	2	1	0	1
CON003	0	3	1	0	1
CON003	0	4	1	0	1
CON003	0	5	1	0	1
CON003	0	6	1	0	1
CON003	0	7	1	0	1
CON003	0	8	1	0	1
CON003	0	9	1	0	1
CON003	0	10	1	0	1
CON003	0	1	-5	1	0
CON003	0	2	-5	1	0
CON003	0	3	-5	1	0
CON003	0	4	-5	1	0
CON003	0	5	-5	1	0
CON003	0	6	-5	1	0
CON003	0	7	-5	1	0
CON003	0	8	-5	1	0
CON003	0	9	-5	1	0
CON003	0	10	-5	1	0
CON003	0	1	-3	1	0
CON003	0	2	-3	1	0
CON003	0	3	-3	1	0
CON003	0	4	-3	1	0
CON003	0	5	-3	1	0
CON003	0	6	-3	1	0
CON003	0	7	-3	1	1
CON003	0	8	-3	1	1
CON003	0	9	-3	1	1
CON003	0	10	-3	1	0
CON003	0	1	-1	1	0
CON003	0	2	-1	1	0
CON003	0	3	-1	1	1
CON003	0	4	-1	1	0
CON003	0	5	-1	1	1
CON003	0	6	-1	1	0
CON003	0	7	-1	1	1
CON003	0	8	-1	1	1
CON003	0	9	-1	1	0
CON003	0	10	-1	1	1
CON003	0	1	1	1	0
CON003	0	2	1	1	1
CON003	0	3	1	1	1
CON003	0	4	1	1	0
CON003	0	5	1	1	0
CON003	0	6	1	1	1
CON003	0	7	1	1	0
CON003	0	8	1	1	1
CON003	0	9	1	1	1
CON003	0	10	1	1	1
CON003	0	1	3	1	0
CON003	0	2	3	1	1
CON003	0	3	3	1	1
CON003	0	4	3	1	0
CON003	0	5	3	1	1
CON003	0	6	3	1	1
CON003	0	7	3	1	1
CON003	0	8	3	1	1
CON003	0	9	3	1	1
CON003	0	10	3	1	0
CON004	0	1	-7	0	0
CON004	0	2	-7	0	0
CON004	0	3	-7	0	0
CON004	0	4	-7	0	1
CON004	0	5	-7	0	0
CON004	0	6	-7	0	1
CON004	0	7	-7	0	0
CON004	0	8	-7	0	0
CON004	0	9	-7	0	0
CON004	0	10	-7	0	0
CON004	0	1	-5	0	1
CON004	0	2	-5	0	0
CON004	0	3	-5	0	1
CON004	0	4	-5	0	1
CON004	0	5	-5	0	1
CON004	0	6	-5	0	1
CON004	0	7	-5	0	0
CON004	0	8	-5	0	1
CON004	0	9	-5	0	1
CON004	0	10	-5	0	0
CON004	0	1	-3	0	1
CON004	0	2	-3	0	0
CON004	0	3	-3	0	0
CON004	0	4	-3	0	1
CON004	0	5	-3	0	0
CON004	0	6	-3	0	0
CON004	0	7	-3	0	0
CON004	0	8	-3	0	1
CON004	0	9	-3	0	1
CON004	0	10	-3	0	1
CON004	0	1	-1	0	1
CON004	0	2	-1	0	1
CON004	0	3	-1	0	1
CON004	0	4	-1	0	1
CON004	0	5	-1	0	1
CON004	0	6	-1	0	1
CON004	0	7	-1	0	1
CON004	0	8	-1	0	1
CON004	0	9	-1	0	1
CON004	0	10	-1	0	1
CON004	0	1	1	0	1
CON004	0	2	1	0	1
CON004	0	3	1	0	1
CON004	0	4	1	0	1
CON004	0	5	1	0	1
CON004	0	6	1	0	1
CON004	0	7	1	0	1
CON004	0	8	1	0	1
CON004	0	9	1	0	1
CON004	0	10	1	0	1
CON004	0	1	-5	1	0
CON004	0	2	-5	1	0
CON004	0	3	-5	1	0
CON004	0	4	-5	1	0
CON004	0	5	-5	1	0
CON004	0	6	-5	1	0
CON004	0	7	-5	1	0
CON004	0	8	-5	1	0
CON004	0	9	-5	1	0
CON004	0	10	-5	1	0
CON004	0	1	-3	1	0
CON004	0	2	-3	1	0
CON004	0	3	-3	1	0
CON004	0	4	-3	1	0
CON004	0	5	-3	1	0
CON004	0	6	-3	1	0
CON004	0	7	-3	1	0
CON004	0	8	-3	1	0
CON004	0	9	-3	1	0
CON004	0	10	-3	1	0
CON004	0	1	-1	1	0
CON004	0	2	-1	1	1
CON004	0	3	-1	1	0
CON004	0	4	-1	1	0
CON004	0	5	-1	1	1
CON004	0	6	-1	1	0
CON004	0	7	-1	1	0
CON004	0	8	-1	1	0
CON004	0	9	-1	1	0
CON004	0	10	-1	1	0
CON004	0	1	1	1	1
CON004	0	2	1	1	0
CON004	0	3	1	1	1
CON004	0	4	1	1	0
CON004	0	5	1	1	0
CON004	0	6	1	1	0
CON004	0	7	1	1	1
CON004	0	8	1	1	1
CON004	0	9	1	1	0
CON004	0	10	1	1	1
CON004	0	1	3	1	1
CON004	0	2	3	1	1
CON004	0	3	3	1	1
CON004	0	4	3	1	1
CON004	0	5	3	1	0
CON004	0	6	3	1	1
CON004	0	7	3	1	1
CON004	0	8	3	1	1
CON004	0	9	3	1	0
CON004	0	10	3	1	1
CON005	0	1	-7	0	0
CON005	0	2	-7	0	0
CON005	0	3	-7	0	0
CON005	0	4	-7	0	1
CON005	0	5	-7	0	0
CON005	0	6	-7	0	0
CON005	0	7	-7	0	0
CON005	0	8	-7	0	0
CON005	0	9	-7	0	0
CON005	0	10	-7	0	0
CON005	0	1	-5	0	1
CON005	0	2	-5	0	0
CON005	0	3	-5	0	1
CON005	0	4	-5	0	0
CON005	0	5	-5	0	0
CON005	0	6	-5	0	0
CON005	0	7	-5	0	0
CON005	0	8	-5	0	0
CON005	0	9	-5	0	1
CON005	0	10	-5	0	1
CON005	0	1	-3	0	0
CON005	0	2	-3	0	0
CON005	0	3	-3	0	0
CON005	0	4	-3	0	0
CON005	0	5	-3	0	1
CON005	0	6	-3	0	0
CON005	0	7	-3	0	1
CON005	0	8	-3	0	0
CON005	0	9	-3	0	1
CON005	0	10	-3	0	1
CON005	0	1	-1	0	1
CON005	0	2	-1	0	1
CON005	0	3	-1	0	1
CON005	0	4	-1	0	1
CON005	0	5	-1	0	0
CON005	0	6	-1	0	1
CON005	0	7	-1	0	1
CON005	0	8	-1	0	1
CON005	0	9	-1	0	0
CON005	0	10	-1	0	0
CON005	0	1	1	0	0
CON005	0	2	1	0	1
CON005	0	3	1	0	1
CON005	0	4	1	0	1
CON005	0	5	1	0	1
CON005	0	6	1	0	1
CON005	0	7	1	0	1
CON005	0	8	1	0	1
CON005	0	9	1	0	1
CON005	0	10	1	0	1
CON005	0	1	-5	1	0
CON005	0	2	-5	1	0
CON005	0	3	-5	1	0
CON005	0	4	-5	1	0
CON005	0	5	-5	1	0
CON005	0	6	-5	1	0
CON005	0	7	-5	1	0
CON005	0	8	-5	1	0
CON005	0	9	-5	1	0
CON005	0	10	-5	1	0
CON005	0	1	-3	1	0
CON005	0	2	-3	1	0
CON005	0	3	-3	1	0
CON005	0	4	-3	1	0
CON005	0	5	-3	1	0
CON005	0	6	-3	1	0
CON005	0	7	-3	1	0
CON005	0	8	-3	1	0
CON005	0	9	-3	1	0
CON005	0	10	-3	1	0
CON005	0	1	-1	1	0
CON005	0	2	-1	1	0
CON005	0	3	-1	1	0
CON005	0	4	-1	1	0
CON005	0	5	-1	1	0
CON005	0	6	-1	1	0
CON005	0	7	-1	1	0
CON005	0	8	-1	1	1
CON005	0	9	-1	1	0
CON005	0	10	-1	1	0
CON005	0	1	1	1	0
CON005	0	2	1	1	0
CON005	0	3	1	1	1
CON005	0	4	1	1	1
CON005	0	5	1	1	1
CON005	0	6	1	1	0
CON005	0	7	1	1	0
CON005	0	8	1	1	1
CON005	0	9	1	1	0
CON005	0	10	1	1	0
CON005	0	1	3	1	0
CON005	0	2	3	1	1
CON005	0	3	3	1	0
CON005	0	4	3	1	0
CON005	0	5	3	1	1
CON005	0	6	3	1	1
CON005	0	7	3	1	1
CON005	0	8	3	1	1
CON005	0	9	3	1	0
CON005	0	10	3	1	0
CON006	0	1	-7	0	0
CON006	0	2	-7	0	1
CON006	0	3	-7	0	0
CON006	0	4	-7	0	0
CON006	0	5	-7	0	1
CON006	0	6	-7	0	1
CON006	0	7	-7	0	0
CON006	0	8	-7	0	0
CON006	0	9	-7	0	1
CON006	0	10	-7	0	0
CON006	0	1	-5	0	1
CON006	0	2	-5	0	0
CON006	0	3	-5	0	1
CON006	0	4	-5	0	1
CON006	0	5	-5	0	1
CON006	0	6	-5	0	1
CON006	0	7	-5	0	1
CON006	0	8	-5	0	1
CON006	0	9	-5	0	1
CON006	0	10	-5	0	1
CON006	0	1	-3	0	1
CON006	0	2	-3	0	1
CON006	0	3	-3	0	1
CON006	0	4	-3	0	1
CON006	0	5	-3	0	1
CON006	0	6	-3	0	1
CON006	0	7	-3	0	1
CON006	0	8	-3	0	1
CON006	0	9	-3	0	1
CON006	0	10	-3	0	1
CON006	0	1	-1	0	1
CON006	0	2	-1	0	1
CON006	0	3	-1	0	1
CON006	0	4	-1	0	1
CON006	0	5	-1	0	1
CON006	0	6	-1	0	1
CON006	0	7	-1	0	1
CON006	0	8	-1	0	1
CON006	0	9	-1	0	1
CON006	0	10	-1	0	1
CON006	0	1	1	0	1
CON006	0	2	1	0	1
CON006	0	3	1	0	1
CON006	0	4	1	0	1
CON006	0	5	1	0	1
CON006	0	6	1	0	1
CON006	0	7	1	0	1
CON006	0	8	1	0	1
CON006	0	9	1	0	1
CON006	0	10	1	0	1
CON006	0	1	-5	1	0
CON006	0	2	-5	1	0
CON006	0	3	-5	1	0
CON006	0	4	-5	1	0
CON006	0	5	-5	1	0
CON006	0	6	-5	1	1
CON006	0	7	-5	1	0
CON006	0	8	-5	1	0
CON006	0	9	-5	1	0
CON006	0	10	-5	1	0
CON006	0	1	-3	1	0
CON006	0	2	-3	1	0
CON006	0	3	-3	1	0
CON006	0	4	-3	1	0
CON006	0	5	-3	1	0
CON006	0	6	-3	1	0
CON006	0	7	-3	1	0
CON006	0	8	-3	1	0
CON006	0	9	-3	1	0
CON006	0	10	-3	1	0
CON006	0	1	-1	1	1
CON006	0	2	-1	1	0
CON006	0	3	-1	1	0
CON006	0	4	-1	1	1
CON006	0	5	-1	1	1
CON006	0	6	-1	1	1
CON006	0	7	-1	1	0
CON006	0	8	-1	1	1
CON006	0	9	-1	1	1
CON006	0	10	-1	1	0
CON006	0	1	1	1	1
CON006	0	2	1	1	1
CON006	0	3	1	1	1
CON006	0	4	1	1	0
CON006	0	5	1	1	1
CON006	0	6	1	1	1
CON006	0	7	1	1	1
CON006	0	8	1	1	1
CON006	0	9	1	1	1
CON006	0	10	1	1	1
CON006	0	1	3	1	1
CON006	0	2	3	1	1
CON006	0	3	3	1	0
CON006	0	4	3	1	1
CON006	0	5	3	1	1
CON006	0	6	3	1	0
CON006	0	7	3	1	1
CON006	0	8	3	1	1
CON006	0	9	3	1	1
CON006	0	10	3	1	1
CON007	0	1	-7	0	0
CON007	0	2	-7	0	0
CON007	0	3	-7	0	0
CON007	0	4	-7	0	0
CON007	0	5	-7	0	0
CON007	0	6	-7	0	0
CON007	0	7	-7	0	0
CON007	0	8	-7	0	0
CON007	0	9	-7	0	0
CON007	0	10	-7	0	0
CON007	0	1	-5	0	1
CON007	0	2	-5	0	1
CON007	0	3	-5	0	0
CON007	0	4	-5	0	0
CON007	0	5	-5	0	1
CON007	0	6	-5	0	0
CON007	0	7	-5	0	0
CON007	0	8	-5	0	0
CON007	0	9	-5	0	1
CON007	0	10	-5	0	1
CON007	0	1	-3	0	0
CON007	0	2	-3	0	1
CON007	0	3	-3	0	1
CON007	0	4	-3	0	0
CON007	0	5	-3	0	1
CON007	0	6	-3	0	0
CON007	0	7	-3	0	1
CON007	0	8	-3	0	0
CON007	0	9	-3	0	0
CON007	0	10	-3	0	1
CON007	0	1	-1	0	1
CON007	0	2	-1	0	1
CON007	0	3	-1	0	1
CON007	0	4	-1	0	1
CON007	0	5	-1	0	1
CON007	0	6	-1	0	1
CON007	0	7	-1	0	1
CON007	0	8	-1	0	1
CON007	0	9	-1	0	1
CON007	0	10	-1	0	1
CON007	0	1	1	0	1
CON007	0	2	1	0	1
CON007	0	3	1	0	1
CON007	0	4	1	0	1
CON007	0	5	1	0	1
CON007	0	6	1	0	1
CON007	0	7	1	0	1
CON007	0	8	1	0	1
CON007	0	9	1	0	1
CON007	0	10	1	0	1
CON007	0	1	-5	1	0
CON007	0	2	-5	1	0
CON007	0	3	-5	1	0
CON007	0	4	-5	1	0
CON007	0	5	-5	1	0
CON007	0	6	-5	1	0
CON007	0	7	-5	1	0
CON007	0	8	-5	1	0
CON007	0	9	-5	1	0
CON007	0	10	-5	1	0
CON007	0	1	-3	1	0
CON007	0	2	-3	1	0
CON007	0	3	-3	1	0
CON007	0	4	-3	1	0
CON007	0	5	-3	1	0
CON007	0	6	-3	1	0
CON007	0	7	-3	1	0
CON007	0	8	-3	1	0
CON007	0	9	-3	1	0
CON007	0	10	-3	1	0
CON007	0	1	-1	1	0
CON007	0	2	-1	1	1
CON007	0	3	-1	1	0
CON007	0	4	-1	1	0
CON007	0	5	-1	1	0
CON007	0	6	-1	1	0
CON007	0	7	-1	1	1
CON007	0	8	-1	1	1
CON007	0	9	-1	1	1
CON007	0	10	-1	1	0
CON007	0	1	1	1	0
CON007	0	2	1	1	0
CON007	0	3	1	1	1
CON007	0	4	1	1	0
CON007	0	5	1	1	1
CON007	0	6	1	1	1
CON007	0	7	1	1	0
CON007	0	8	1	1	1
CON007	0	9	1	1	1
CON007	0	10	1	1	0
CON007	0	1	3	1	1
CON007	0	2	3	1	0
CON007	0	3	3	1	1
CON007	0	4	3	1	1
CON007	0	5	3	1	1
CON007	0	6	3	1	1
CON007	0	7	3	1	1
CON007	0	8	3	1	1
CON007	0	9	3	1	1
CON007	0	10	3	1	0
CON008	0	1	-7	0	1
CON008	0	2	-7	0	0
CON008	0	3	-7	0	0
CON008	0	4	-7	0	1
CON008	0	5	-7	0	0
CON008	0	6	-7	0	0
CON008	0	7	-7	0	1
CON008	0	8	-7	0	0
CON008	0	9	-7	0	0
CON008	0	10	-7	0	0
CON008	0	1	-5	0	1
CON008	0	2	-5	0	1
CON008	0	3	-5	0	1
CON008	0	4	-5	0	1
CON008	0	5	-5	0	1
CON008	0	6	-5	0	0
CON008	0	7	-5	0	0
CON008	0	8	-5	0	1
CON008	0	9	-5	0	0
CON008	0	10	-5	0	1
CON008	0	1	-3	0	1
CON008	0	2	-3	0	1
CON008	0	3	-3	0	1
CON008	0	4	-3	0	1
CON008	0	5	-3	0	1
CON008	0	6	-3	0	1
CON008	0	7	-3	0	1
CON008	0	8	-3	0	1
CON008	0	9	-3	0	1
CON008	0	10	-3	0	0
CON008	0	1	-1	0	1
CON008	0	2	-1	0	1
CON008	0	3	-1	0	0
CON008	0	4	-1	0	1
CON008	0	5	-1	0	1
CON008	0	6	-1	0	1
CON008	0	7	-1	0	1
CON008	0	8	-1	0	1
CON008	0	9	-1	0	1
CON008	0	10	-1	0	1
CON008	0	1	1	0	1
CON008	0	2	1	0	1
CON008	0	3	1	0	1
CON008	0	4	1	0	1
CON008	0	5	1	0	1
CON008	0	6	1	0	1
CON008	0	7	1	0	1
CON008	0	8	1	0	1
CON008	0	9	1	0	0
CON008	0	10	1	0	1
CON008	0	1	-5	1	0
CON008	0	2	-5	1	0
CON008	0	3	-5	1	0
CON008	0	4	-5	1	0
CON008	0	5	-5	1	0
CON008	0	6	-5	1	0
CON008	0	7	-5	1	0
CON008	0	8	-5	1	0
CON008	0	9	-5	1	0
CON008	0	10	-5	1	0
CON008	0	1	-3	1	0
CON008	0	2	-3	1	0
CON008	0	3	-3	1	0
CON008	0	4	-3	1	0
CON008	0	5	-3	1	0
CON008	0	6	-3	1	0
CON008	0	7	-3	1	0
CON008	0	8	-3	1	0
CON008	0	9	-3	1	0
CON008	0	10	-3	1	0
CON008	0	1	-1	1	0
CON008	0	2	-1	1	0
CON008	0	3	-1	1	0
CON008	0	4	-1	1	0
CON008	0	5	-1	1	0
CON008	0	6	-1	1	1
CON008	0	7	-1	1	0
CON008	0	8	-1	1	0
CON008	0	9	-1	1	1
CON008	0	10	-1	1	0
CON008	0	1	1	1	1
CON008	0	2	1	1	0
CON008	0	3	1	1	1
CON008	0	4	1	1	0
CON008	0	5	1	1	0
CON008	0	6	1	1	1
CON008	0	7	1	1	1
CON008	0	8	1	1	1
CON008	0	9	1	1	0
CON008	0	10	1	1	1
CON008	0	1	3	1	1
CON008	0	2	3	1	1
CON008	0	3	3	1	1
CON008	0	4	3	1	1
CON008	0	5	3	1	1
CON008	0	6	3	1	1
CON008	0	7	3	1	1
CON008	0	8	3	1	1
CON008	0	9	3	1	1
CON008	0	10	3	1	1
CON009	0	1	-7	0	0
CON009	0	2	-7	0	0
CON009	0	3	-7	0	0
CON009	0	4	-7	0	1
CON009	0	5	-7	0	1
CON009	0	6	-7	0	1
CON009	0	7	-7	0	1
CON009	0	8	-7	0	0
CON009	0	9	-7	0	1
CON009	0	10	-7	0	1
CON009	0	1	-5	0	1
CON009	0	2	-5	0	1
CON009	0	3	-5	0	1
CON009	0	4	-5	0	1
CON009	0	5	-5	0	1
CON009	0	6	-5	0	1
CON009	0	7	-5	0	1
CON009	0	8	-5	0	1
CON009	0	9	-5	0	1
CON009	0	10	-5	0	0
CON009	0	1	-3	0	1
CON009	0	2	-3	0	1
CON009	0	3	-3	0	1
CON009	0	4	-3	0	1
CON009	0	5	-3	0	0
CON009	0	6	-3	0	1
CON009	0	7	-3	0	0
CON009	0	8	-3	0	0
CON009	0	9	-3	0	1
CON009	0	10	-3	0	1
CON009	0	1	-1	0	1
CON009	0	2	-1	0	1
CON009	0	3	-1	0	1
CON009	0	4	-1	0	1
CON009	0	5	-1	0	1
CON009	0	6	-1	0	1
CON009	0	7	-1	0	1
CON009	0	8	-1	0	1
CON009	0	9	-1	0	1
CON009	0	10	-1	0	1
CON009	0	1	1	0	1
CON009	0	2	1	0	1
CON009	0	3	1	0	1
CON009	0	4	1	0	1
CON009	0	5	1	0	1
CON009	0	6	1	0	1
CON009	0	7	1	0	1
CON009	0	8	1	0	1
CON009	0	9	1	0	1
CON009	0	10	1	0	1
CON009	0	1	-5	1	0
CON009	0	2	-5	1	0
CON009	0	3	-5	1	0
CON009	0	4	-5	1	0
CON009	0	5	-5	1	0
CON009	0	6	-5	1	0
CON009	0	7	-5	1	0
CON009	0	8	-5	1	0
CON009	0	9	-5	1	0
CON009	0	10	-5	1	0
CON009	0	1	-3	1	0
CON009	0	2	-3	1	0
CON009	0	3	-3	1	0
CON009	0	4	-3	1	0
CON009	0	5	-3	1	0
CON009	0	6	-3	1	0
CON009	0	7	-3	1	0
CON009	0	8	-3	1	0
CON009	0	9	-3	1	0
CON009	0	10	-3	1	0
CON009	0	1	-1	1	1
CON009	0	2	-1	1	0
CON009	0	3	-1	1	0
CON009	0	4	-1	1	0
CON009	0	5	-1	1	0
CON009	0	6	-1	1	1
CON009	0	7	-1	1	1
CON009	0	8	-1	1	0
CON009	0	9	-1	1	1
CON009	0	10	-1	1	1
CON009	0	1	1	1	1
CON009	0	2	1	1	0
CON009	0	3	1	1	0
CON009	0	4	1	1	1
CON009	0	5	1	1	0
CON009	0	6	1	1	1
CON009	0	7	1	1	1
CON009	0	8	1	1	0
CON009	0	9	1	1	1
CON009	0	10	1	1	1
CON009	0	1	3	1	1
CON009	0	2	3	1	1
CON009	0	3	3	1	0
CON009	0	4	3	1	0
CON009	0	5	3	1	1
CON009	0	6	3	1	1
CON009	0	7	3	1	1
CON009	0	8	3	1	1
CON009	0	9	3	1	1
CON009	0	10	3	1	1
CON010	0	1	-7	0	1
CON010	0	2	-7	0	1
CON010	0	3	-7	0	1
CON010	0	4	-7	0	0
CON010	0	5	-7	0	0
CON010	0	6	-7	0	0
CON010	0	7	-7	0	1
CON010	0	8	-7	0	0
CON010	0	9	-7	0	1
CON010	0	10	-7	0	1
CON010	0	1	-5	0	1
CON010	0	2	-5	0	1
CON010	0	3	-5	0	1
CON010	0	4	-5	0	0
CON010	0	5	-5	0	0
CON010	0	6	-5	0	1
CON010	0	7	-5	0	0
CON010	0	8	-5	0	1
CON010	0	9	-5	0	1
CON010	0	10	-5	0	1
CON010	0	1	-3	0	1
CON010	0	2	-3	0	1
CON010	0	3	-3	0	1
CON010	0	4	-3	0	1
CON010	0	5	-3	0	1
CON010	0	6	-3	0	1
CON010	0	7	-3	0	1
CON010	0	8	-3	0	1
CON010	0	9	-3	0	1
CON010	0	10	-3	0	1
CON010	0	1	-1	0	1
CON010	0	2	-1	0	1
CON010	0	3	-1	0	1
CON010	0	4	-1	0	0
CON010	0	5	-1	0	0
CON010	0	6	-1	0	0
CON010	0	7	-1	0	1
CON010	0	8	-1	0	0
CON010	0	9	-1	0	1
CON010	0	10	-1	0	1
CON010	0	1	1	0	1
CON010	0	2	1	0	1
CON010	0	3	1	0	1
CON010	0	4	1	0	1
CON010	0	5	1	0	1
CON010	0	6	1	0	1
CON010	0	7	1	0	1
CON010	0	8	1	0	1
CON010	0	9	1	0	1
CON010	0	10	1	0	1
CON010	0	1	-5	1	0
CON010	0	2	-5	1	0
CON010	0	3	-5	1	0
CON010	0	4	-5	1	0
CON010	0	5	-5	1	0
CON010	0	6	-5	1	0
CON010	0	7	-5	1	0
CON010	0	8	-5	1	0
CON010	0	9	-5	1	0
CON010	0	10	-5	1	0
CON010	0	1	-3	1	0
CON010	0	2	-3	1	0
CON010	0	3	-3	1	0
CON010	0	4	-3	1	0
CON010	0	5	-3	1	1
CON010	0	6	-3	1	0
CON010	0	7	-3	1	0
CON010	0	8	-3	1	0
CON010	0	9	-3	1	0
CON010	0	10	-3	1	0
CON010	0	1	-1	1	1
CON010	0	2	-1	1	1
CON010	0	3	-1	1	1
CON010	0	4	-1	1	0
CON010	0	5	-1	1	1
CON010	0	6	-1	1	0
CON010	0	7	-1	1	0
CON010	0	8	-1	1	1
CON010	0	9	-1	1	0
CON010	0	10	-1	1	1
CON010	0	1	1	1	1
CON010	0	2	1	1	0
CON010	0	3	1	1	0
CON010	0	4	1	1	1
CON010	0	5	1	1	0
CON010	0	6	1	1	1
CON010	0	7	1	1	1
CON010	0	8	1	1	1
CON010	0	9	1	1	0
CON010	0	10	1	1	1
CON010	0	1	3	1	1
CON010	0	2	3	1	1
CON010	0	3	3	1	0
CON010	0	4	3	1	1
CON010	0	5	3	1	1
CON010	0	6	3	1	0
CON010	0	7	3	1	1
CON010	0	8	3	1	1
CON010	0	9	3	1	1
CON010	0	10	3	1	1
CON011	0	1	-7	0	0
CON011	0	2	-7	0	0
CON011	0	3	-7	0	0
CON011	0	4	-7	0	1
CON011	0	5	-7	0	0
CON011	0	6	-7	0	1
CON011	0	7	-7	0	1
CON011	0	8	-7	0	0
CON011	0	9	-7	0	1
CON011	0	10	-7	0	1
CON011	0	1	-5	0	1
CON011	0	2	-5	0	1
CON011	0	3	-5	0	1
CON011	0	4	-5	0	0
CON011	0	5	-5	0	1
CON011	0	6	-5	0	1
CON011	0	7	-5	0	0
CON011	0	8	-5	0	0
CON011	0	9	-5	0	1
CON011	0	10	-5	0	0
CON011	0	1	-3	0	1
CON011	0	2	-3	0	1
CON011	0	3	-3	0	1
CON011	0	4	-3	0	1
CON011	0	5	-3	0	1
CON011	0	6	-3	0	1
CON011	0	7	-3	0	1
CON011	0	8	-3	0	1
CON011	0	9	-3	0	1
CON011	0	10	-3	0	1
CON011	0	1	-1	0	1
CON011	0	2	-1	0	1
CON011	0	3	-1	0	1
CON011	0	4	-1	0	1
CON011	0	5	-1	0	1
CON011	0	6	-1	0	1
CON011	0	7	-1	0	1
CON011	0	8	-1	0	1
CON011	0	9	-1	0	1
CON011	0	10	-1	0	1
CON011	0	1	1	0	1
CON011	0	2	1	0	1
CON011	0	3	1	0	1
CON011	0	4	1	0	1
CON011	0	5	1	0	1
CON011	0	6	1	0	1
CON011	0	7	1	0	1
CON011	0	8	1	0	1
CON011	0	9	1	0	1
CON011	0	10	1	0	1
CON011	0	1	-5	1	0
CON011	0	2	-5	1	0
CON011	0	3	-5	1	0
CON011	0	4	-5	1	0
CON011	0	5	-5	1	0
CON011	0	6	-5	1	0
CON011	0	7	-5	1	0
CON011	0	8	-5	1	0
CON011	0	9	-5	1	0
CON011	0	10	-5	1	0
CON011	0	1	-3	1	0
CON011	0	2	-3	1	0
CON011	0	3	-3	1	0
CON011	0	4	-3	1	0
CON011	0	5	-3	1	0
CON011	0	6	-3	1	0
CON011	0	7	-3	1	0
CON011	0	8	-3	1	0
CON011	0	9	-3	1	0
CON011	0	10	-3	1	0
CON011	0	1	-1	1	1
CON011	0	2	-1	1	1
CON011	0	3	-1	1	0
CON011	0	4	-1	1	1
CON011	0	5	-1	1	0
CON011	0	6	-1	1	0
CON011	0	7	-1	1	1
CON011	0	8	-1	1	1
CON011	0	9	-1	1	1
CON011	0	10	-1	1	1
CON011	0	1	1	1	1
CON011	0	2	1	1	1
CON011	0	3	1	1	1
CON011	0	4	1	1	1
CON011	0	5	1	1	0
CON011	0	6	1	1	1
CON011	0	7	1	1	0
CON011	0	8	1	1	0
CON011	0	9	1	1	1
CON011	0	10	1	1	1
CON011	0	1	3	1	1
CON011	0	2	3	1	1
CON011	0	3	3	1	1
CON011	0	4	3	1	1
CON011	0	5	3	1	1
CON011	0	6	3	1	1
CON011	0	7	3	1	1
CON011	0	8	3	1	1
CON011	0	9	3	1	1
CON011	0	10	3	1	1
CON012	0	1	-7	0	1
CON012	0	2	-7	0	0
CON012	0	3	-7	0	0
CON012	0	4	-7	0	0
CON012	0	5	-7	0	0
CON012	0	6	-7	0	0
CON012	0	7	-7	0	0
CON012	0	8	-7	0	0
CON012	0	9	-7	0	0
CON012	0	10	-7	0	1
CON012	0	1	-5	0	1
CON012	0	2	-5	0	0
CON012	0	3	-5	0	0
CON012	0	4	-5	0	0
CON012	0	5	-5	0	1
CON012	0	6	-5	0	1
CON012	0	7	-5	0	1
CON012	0	8	-5	0	1
CON012	0	9	-5	0	0
CON012	0	10	-5	0	1
CON012	0	1	-3	0	1
CON012	0	2	-3	0	1
CON012	0	3	-3	0	0
CON012	0	4	-3	0	0
CON012	0	5	-3	0	0
CON012	0	6	-3	0	0
CON012	0	7	-3	0	1
CON012	0	8	-3	0	1
CON012	0	9	-3	0	0
CON012	0	10	-3	0	1
CON012	0	1	-1	0	1
CON012	0	2	-1	0	1
CON012	0	3	-1	0	1
CON012	0	4	-1	0	1
CON012	0	5	-1	0	1
CON012	0	6	-1	0	1
CON012	0	7	-1	0	1
CON012	0	8	-1	0	1
CON012	0	9	-1	0	1
CON012	0	10	-1	0	0
CON012	0	1	1	0	1
CON012	0	2	1	0	1
CON012	0	3	1	0	1
CON012	0	4	1	0	1
CON012	0	5	1	0	1
CON012	0	6	1	0	0
CON012	0	7	1	0	1
CON012	0	8	1	0	1
CON012	0	9	1	0	1
CON012	0	10	1	0	1
CON012	0	1	-5	1	0
CON012	0	2	-5	1	0
CON012	0	3	-5	1	0
CON012	0	4	-5	1	0
CON012	0	5	-5	1	0
CON012	0	6	-5	1	0
CON012	0	7	-5	1	0
CON012	0	8	-5	1	0
CON012	0	9	-5	1	0
CON012	0	10	-5	1	0
CON012	0	1	-3	1	0
CON012	0	2	-3	1	0
CON012	0	3	-3	1	0
CON012	0	4	-3	1	0
CON012	0	5	-3	1	0
CON012	0	6	-3	1	0
CON012	0	7	-3	1	0
CON012	0	8	-3	1	0
CON012	0	9	-3	1	0
CON012	0	10	-3	1	0
CON012	0	1	-1	1	1
CON012	0	2	-1	1	0
CON012	0	3	-1	1	0
CON012	0	4	-1	1	0
CON012	0	5	-1	1	0
CON012	0	6	-1	1	0
CON012	0	7	-1	1	0
CON012	0	8	-1	1	0
CON012	0	9	-1	1	0
CON012	0	10	-1	1	0
CON012	0	1	1	1	1
CON012	0	2	1	1	0
CON012	0	3	1	1	0
CON012	0	4	1	1	0
CON012	0	5	1	1	1
CON012	0	6	1	1	1
CON012	0	7	1	1	0
CON012	0	8	1	1	0
CON012	0	9	1	1	0
CON012	0	10	1	1	1
CON012	0	1	3	1	1
CON012	0	2	3	1	1
CON012	0	3	3	1	1
CON012	0	4	3	1	1
CON012	0	5	3	1	1
CON012	0	6	3	1	1
CON012	0	7	3	1	1
CON012	0	8	3	1	0
CON012	0	9	3	1	1
CON012	0	10	3	1	0
CON013	0	1	-7	0	0
CON013	0	2	-7	0	0
CON013	0	3	-7	0	1
CON013	0	4	-7	0	1
CON013	0	5	-7	0	1
CON013	0	6	-7	0	0
CON013	0	7	-7	0	0
CON013	0	8	-7	0	0
CON013	0	9	-7	0	0
CON013	0	10	-7	0	0
CON013	0	1	-5	0	1
CON013	0	2	-5	0	1
CON013	0	3	-5	0	0
CON013	0	4	-5	0	0
CON013	0	5	-5	0	0
CON013	0	6	-5	0	1
CON013	0	7	-5	0	1
CON013	0	8	-5	0	1
CON013	0	9	-5	0	0
CON013	0	10	-5	0	1
CON013	0	1	-3	0	1
CON013	0	2	-3	0	1
CON013	0	3	-3	0	1
CON013	0	4	-3	0	1
CON013	0	5	-3	0	1
CON013	0	6	-3	0	1
CON013	0	7	-3	0	0
CON013	0	8	-3	0	1
CON013	0	9	-3	0	1
CON013	0	10	-3	0	1
CON013	0	1	-1	0	1
CON013	0	2	-1	0	1
CON013	0	3	-1	0	1
CON013	0	4	-1	0	1
CON013	0	5	-1	0	1
CON013	0	6	-1	0	1
CON013	0	7	-1	0	1
CON013	0	8	-1	0	1
CON013	0	9	-1	0	1
CON013	0	10	-1	0	1
CON013	0	1	1	0	1
CON013	0	2	1	0	1
CON013	0	3	1	0	1
CON013	0	4	1	0	1
CON013	0	5	1	0	1
CON013	0	6	1	0	1
CON013	0	7	1	0	1
CON013	0	8	1	0	1
CON013	0	9	1	0	1
CON013	0	10	1	0	1
CON013	0	1	-5	1	0
CON013	0	2	-5	1	0
CON013	0	3	-5	1	0
CON013	0	4	-5	1	0
CON013	0	5	-5	1	0
CON013	0	6	-5	1	0
CON013	0	7	-5	1	0
CON013	0	8	-5	1	0
CON013	0	9	-5	1	0
CON013	0	10	-5	1	0
CON013	0	1	-3	1	0
CON013	0	2	-3	1	0
CON013	0	3	-3	1	0
CON013	0	4	-3	1	0
CON013	0	5	-3	1	1
CON013	0	6	-3	1	0
CON013	0	7	-3	1	0
CON013	0	8	-3	1	0
CON013	0	9	-3	1	0
CON013	0	10	-3	1	0
CON013	0	1	-1	1	1
CON013	0	2	-1	1	0
CON013	0	3	-1	1	1
CON013	0	4	-1	1	0
CON013	0	5	-1	1	0
CON013	0	6	-1	1	1
CON013	0	7	-1	1	0
CON013	0	8	-1	1	0
CON013	0	9	-1	1	1
CON013	0	10	-1	1	0
CON013	0	1	1	1	1
CON013	0	2	1	1	1
CON013	0	3	1	1	1
CON013	0	4	1	1	0
CON013	0	5	1	1	0
CON013	0	6	1	1	1
CON013	0	7	1	1	1
CON013	0	8	1	1	1
CON013	0	9	1	1	0
CON013	0	10	1	1	0
CON013	0	1	3	1	1
CON013	0	2	3	1	1
CON013	0	3	3	1	0
CON013	0	4	3	1	1
CON013	0	5	3	1	1
CON013	0	6	3	1	1
CON013	0	7	3	1	1
CON013	0	8	3	1	1
CON013	0	9	3	1	1
CON013	0	10	3	1	1
CON014	0	1	-7	0	0
CON014	0	2	-7	0	0
CON014	0	3	-7	0	0
CON014	0	4	-7	0	1
CON014	0	5	-7	0	1
CON014	0	6	-7	0	0
CON014	0	7	-7	0	0
CON014	0	8	-7	0	0
CON014	0	9	-7	0	0
CON014	0	10	-7	0	0
CON014	0	1	-5	0	0
CON014	0	2	-5	0	0
CON014	0	3	-5	0	1
CON014	0	4	-5	0	1
CON014	0	5	-5	0	1
CON014	0	6	-5	0	0
CON014	0	7	-5	0	1
CON014	0	8	-5	0	1
CON014	0	9	-5	0	1
CON014	0	10	-5	0	1
CON014	0	1	-3	0	1
CON014	0	2	-3	0	1
CON014	0	3	-3	0	1
CON014	0	4	-3	0	1
CON014	0	5	-3	0	1
CON014	0	6	-3	0	1
CON014	0	7	-3	0	1
CON014	0	8	-3	0	1
CON014	0	9	-3	0	1
CON014	0	10	-3	0	1
CON014	0	1	-1	0	1
CON014	0	2	-1	0	1
CON014	0	3	-1	0	1
CON014	0	4	-1	0	1
CON014	0	5	-1	0	1
CON014	0	6	-1	0	1
CON014	0	7	-1	0	1
CON014	0	8	-1	0	1
CON014	0	9	-1	0	1
CON014	0	10	-1	0	1
CON014	0	1	1	0	1
CON014	0	2	1	0	1
CON014	0	3	1	0	1
CON014	0	4	1	0	1
CON014	0	5	1	0	1
CON014	0	6	1	0	1
CON014	0	7	1	0	1
CON014	0	8	1	0	1
CON014	0	9	1	0	1
CON014	0	10	1	0	1
CON014	0	1	-5	1	0
CON014	0	2	-5	1	0
CON014	0	3	-5	1	0
CON014	0	4	-5	1	0
CON014	0	5	-5	1	0
CON014	0	6	-5	1	0
CON014	0	7	-5	1	0
CON014	0	8	-5	1	0
CON014	0	9	-5	1	0
CON014	0	10	-5	1	0
CON014	0	1	-3	1	0
CON014	0	2	-3	1	0
CON014	0	3	-3	1	0
CON014	0	4	-3	1	0
CON014	0	5	-3	1	0
CON014	0	6	-3	1	0
CON014	0	7	-3	1	0
CON014	0	8	-3	1	0
CON014	0	9	-3	1	0
CON014	0	10	-3	1	0
CON014	0	1	-1	1	0
CON014	0	2	-1	1	0
CON014	0	3	-1	1	1
CON014	0	4	-1	1	0
CON014	0	5	-1	1	1
CON014	0	6	-1	1	0
CON014	0	7	-1	1	0
CON014	0	8	-1	1	0
CON014	0	9	-1	1	0
CON014	0	10	-1	1	0
CON014	0	1	1	1	1
CON014	0	2	1	1	1
CON014	0	3	1	1	0
CON014	0	4	1	1	0
CON014	0	5	1	1	1
CON014	0	6	1	1	1
CON014	0	7	1	1	1
CON014	0	8	1	1	0
CON014	0	9	1	1	1
CON014	0	10	1	1	0
CON014	0	1	3	1	1
CON014	0	2	3	1	1
CON014	0	3	3	1	1
CON014	0	4	3	1	1
CON014	0	5	3	1	1
CON014	0	6	3	1	0
CON014	0	7	3	1	1
CON014	0	8	3	1	1
CON014	0	9	3	1	1
CON014	0	10	3	1	1
CON015	0	1	-7	0	0
CON015	0	2	-7	0	0
CON015	0	3	-7	0	0
CON015	0	4	-7	0	1
CON015	0	5	-7	0	0
CON015	0	6	-7	0	1
CON015	0	7	-7	0	1
CON015	0	8	-7	0	0
CON015	0	9	-7	0	0
CON015	0	10	-7	0	1
CON015	0	1	-5	0	1
CON015	0	2	-5	0	0
CON015	0	3	-5	0	1
CON015	0	4	-5	0	1
CON015	0	5	-5	0	0
CON015	0	6	-5	0	1
CON015	0	7	-5	0	1
CON015	0	8	-5	0	0
CON015	0	9	-5	0	0
CON015	0	10	-5	0	1
CON015	0	1	-3	0	1
CON015	0	2	-3	0	1
CON015	0	3	-3	0	1
CON015	0	4	-3	0	1
CON015	0	5	-3	0	0
CON015	0	6	-3	0	0
CON015	0	7	-3	0	1
CON015	0	8	-3	0	1
CON015	0	9	-3	0	1
CON015	0	10	-3	0	0
CON015	0	1	-1	0	1
CON015	0	2	-1	0	1
CON015	0	3	-1	0	1
CON015	0	4	-1	0	1
CON015	0	5	-1	0	1
CON015	0	6	-1	0	1
CON015	0	7	-1	0	1
CON015	0	8	-1	0	1
CON015	0	9	-1	0	1
CON015	0	10	-1	0	1
CON015	0	1	1	0	1
CON015	0	2	1	0	1
CON015	0	3	1	0	1
CON015	0	4	1	0	1
CON015	0	5	1	0	1
CON015	0	6	1	0	1
CON015	0	7	1	0	1
CON015	0	8	1	0	1
CON015	0	9	1	0	1
CON015	0	10	1	0	1
CON015	0	1	-5	1	0
CON015	0	2	-5	1	0
CON015	0	3	-5	1	0
CON015	0	4	-5	1	0
CON015	0	5	-5	1	0
CON015	0	6	-5	1	0
CON015	0	7	-5	1	0
CON015	0	8	-5	1	0
CON015	0	9	-5	1	0
CON015	0	10	-5	1	0
CON015	0	1	-3	1	0
CON015	0	2	-3	1	1
CON015	0	3	-3	1	0
CON015	0	4	-3	1	0
CON015	0	5	-3	1	1
CON015	0	6	-3	1	0
CON015	0	7	-3	1	0
CON015	0	8	-3	1	0
CON015	0	9	-3	1	0
CON015	0	10	-3	1	0
CON015	0	1	-1	1	1
CON015	0	2	-1	1	0
CON015	0	3	-1	1	1
CON015	0	4	-1	1	1
CON015	0	5	-1	1	1
CON015	0	6	-1	1	1
CON015	0	7	-1	1	0
CON015	0	8	-1	1	1
CON015	0	9	-1	1	1
CON015	0	10	-1	1	0
CON015	0	1	1	1	0
CON015	0	2	1	1	1
CON015	0	3	1	1	1
CON015	0	4	1	1	1
CON015	0	5	1	1	1
CON015	0	6	1	1	1
CON015	0	7	1	1	1
CON015	0	8	1	1	0
CON015	0	9	1	1	1
CON015	0	10	1	1	1
CON015	0	1	3	1	1
CON015	0	2	3	1	1
CON015	0	3	3	1	1
CON015	0	4	3	1	1
CON015	0	5	3	1	1
CON015	0	6	3	1	1
CON015	0	7	3	1	1
CON015	0	8	3	1	0
CON015	0	9	3	1	1
CON015	0	10	3	1	1
CON016	0	1	-7	0	0
CON016	0	2	-7	0	1
CON016	0	3	-7	0	0
CON016	0	4	-7	0	0
CON016	0	5	-7	0	0
CON016	0	6	-7	0	0
CON016	0	7	-7	0	0
CON016	0	8	-7	0	0
CON016	0	9	-7	0	0
CON016	0	10	-7	0	1
CON016	0	1	-5	0	0
CON016	0	2	-5	0	1
CON016	0	3	-5	0	0
CON016	0	4	-5	0	1
CON016	0	5	-5	0	0
CON016	0	6	-5	0	1
CON016	0	7	-5	0	1
CON016	0	8	-5	0	1
CON016	0	9	-5	0	0
CON016	0	10	-5	0	1
CON016	0	1	-3	0	1
CON016	0	2	-3	0	1
CON016	0	3	-3	0	1
CON016	0	4	-3	0	0
CON016	0	5	-3	0	0
CON016	0	6	-3	0	1
CON016	0	7	-3	0	1
CON016	0	8	-3	0	0
CON016	0	9	-3	0	1
CON016	0	10	-3	0	1
CON016	0	1	-1	0	1
CON016	0	2	-1	0	1
CON016	0	3	-1	0	1
CON016	0	4	-1	0	1
CON016	0	5	-1	0	1
CON016	0	6	-1	0	1
CON016	0	7	-1	0	1
CON016	0	8	-1	0	1
CON016	0	9	-1	0	1
CON016	0	10	-1	0	1
CON016	0	1	1	0	1
CON016	0	2	1	0	1
CON016	0	3	1	0	1
CON016	0	4	1	0	1
CON016	0	5	1	0	1
CON016	0	6	1	0	1
CON016	0	7	1	0	1
CON016	0	8	1	0	1
CON016	0	9	1	0	1
CON016	0	10	1	0	1
CON016	0	1	-5	1	0
CON016	0	2	-5	1	0
CON016	0	3	-5	1	0
CON016	0	4	-5	1	0
CON016	0	5	-5	1	0
CON016	0	6	-5	1	0
CON016	0	7	-5	1	0
CON016	0	8	-5	1	0
CON016	0	9	-5	1	0
CON016	0	10	-5	1	0
CON016	0	1	-3	1	0
CON016	0	2	-3	1	0
CON016	0	3	-3	1	0
CON016	0	4	-3	1	0
CON016	0	5	-3	1	0
CON016	0	6	-3	1	0
CON016	0	7	-3	1	0
CON016	0	8	-3	1	0
CON016	0	9	-3	1	0
CON016	0	10	-3	1	0
CON016	0	1	-1	1	0
CON016	0	2	-1	1	0
CON016	0	3	-1	1	0
CON016	0	4	-1	1	0
CON016	0	5	-1	1	0
CON016	0	6	-1	1	0
CON016	0	7	-1	1	0
CON016	0	8	-1	1	1
CON016	0	9	-1	1	0
CON016	0	10	-1	1	1
CON016	0	1	1	1	0
CON016	0	2	1	1	0
CON016	0	3	1	1	0
CON016	0	4	1	1	1
CON016	0	5	1	1	0
CON016	0	6	1	1	1
CON016	0	7	1	1	1
CON016	0	8	1	1	0
CON016	0	9	1	1	0
CON016	0	10	1	1	1
CON016	0	1	3	1	1
CON016	0	2	3	1	1
CON016	0	3	3	1	1
CON016	0	4	3	1	0
CON016	0	5	3	1	1
CON016	0	6	3	1	1
CON016	0	7	3	1	1
CON016	0	8	3	1	0
CON016	0	9	3	1	0
CON016	0	10	3	1	0
CON017	0	1	-7	0	0
CON017	0	2	-7	0	0
CON017	0	3	-7	0	1
CON017	0	4	-7	0	0
CON017	0	5	-7	0	0
CON017	0	6	-7	0	0
CON017	0	7	-7	0	0
CON017	0	8	-7	0	0
CON017	0	9	-7	0	1
CON017	0	10	-7	0	0
CON017	0	1	-5	0	1
CON017	0	2	-5	0	1
CON017	0	3	-5	0	1
CON017	0	4	-5	0	1
CON017	0	5	-5	0	0
CON017	0	6	-5	0	1
CON017	0	7	-5	0	1
CON017	0	8	-5	0	1
CON017	0	9	-5	0	1
CON017	0	10	-5	0	0
CON017	0	1	-3	0	1
CON017	0	2	-3	0	0
CON017	0	3	-3	0	1
CON017	0	4	-3	0	1
CON017	0	5	-3	0	1
CON017	0	6	-3	0	1
CON017	0	7	-3	0	1
CON017	0	8	-3	0	1
CON017	0	9	-3	0	1
CON017	0	10	-3	0	1
CON017	0	1	-1	0	1
CON017	0	2	-1	0	1
CON017	0	3	-1	0	1
CON017	0	4	-1	0	1
CON017	0	5	-1	0	1
CON017	0	6	-1	0	1
CON017	0	7	-1	0	1
CON017	0	8	-1	0	1
CON017	0	9	-1	0	1
CON017	0	10	-1	0	1
CON017	0	1	1	0	1
CON017	0	2	1	0	1
CON017	0	3	1	0	1
CON017	0	4	1	0	1
CON017	0	5	1	0	1
CON017	0	6	1	0	1
CON017	0	7	1	0	1
CON017	0	8	1	0	1
CON017	0	9	1	0	1
CON017	0	10	1	0	1
CON017	0	1	-5	1	0
CON017	0	2	-5	1	0
CON017	0	3	-5	1	0
CON017	0	4	-5	1	0
CON017	0	5	-5	1	0
CON017	0	6	-5	1	0
CON017	0	7	-5	1	0
CON017	0	8	-5	1	0
CON017	0	9	-5	1	0
CON017	0	10	-5	1	0
CON017	0	1	-3	1	0
CON017	0	2	-3	1	0
CON017	0	3	-3	1	0
CON017	0	4	-3	1	0
CON017	0	5	-3	1	0
CON017	0	6	-3	1	0
CON017	0	7	-3	1	0
CON017	0	8	-3	1	0
CON017	0	9	-3	1	0
CON017	0	10	-3	1	0
CON017	0	1	-1	1	0
CON017	0	2	-1	1	0
CON017	0	3	-1	1	0
CON017	0	4	-1	1	0
CON017	0	5	-1	1	1
CON017	0	6	-1	1	1
CON017	0	7	-1	1	0
CON017	0	8	-1	1	1
CON017	0	9	-1	1	1
CON017	0	10	-1	1	1
CON017	0	1	1	1	1
CON017	0	2	1	1	1
CON017	0	3	1	1	0
CON017	0	4	1	1	0
CON017	0	5	1	1	1
CON017	0	6	1	1	1
CON017	0	7	1	1	0
CON017	0	8	1	1	1
CON017	0	9	1	1	1
CON017	0	10	1	1	1
CON017	0	1	3	1	1
CON017	0	2	3	1	1
CON017	0	3	3	1	1
CON017	0	4	3	1	0
CON017	0	5	3	1	1
CON017	0	6	3	1	1
CON017	0	7	3	1	0
CON017	0	8	3	1	1
CON017	0	9	3	1	1
CON017	0	10	3	1	1
CON018	0	1	-7	0	1
CON018	0	2	-7	0	1
CON018	0	3	-7	0	0
CON018	0	4	-7	0	0
CON018	0	5	-7	0	0
CON018	0	6	-7	0	0
CON018	0	7	-7	0	1
CON018	0	8	-7	0	0
CON018	0	9	-7	0	1
CON018	0	10	-7	0	0
CON018	0	1	-5	0	1
CON018	0	2	-5	0	1
CON018	0	3	-5	0	0
CON018	0	4	-5	0	0
CON018	0	5	-5	0	0
CON018	0	6	-5	0	1
CON018	0	7	-5	0	1
CON018	0	8	-5	0	0
CON018	0	9	-5	0	1
CON018	0	10	-5	0	1
CON018	0	1	-3	0	1
CON018	0	2	-3	0	0
CON018	0	3	-3	0	1
CON018	0	4	-3	0	1
CON018	0	5	-3	0	0
CON018	0	6	-3	0	1
CON018	0	7	-3	0	1
CON018	0	8	-3	0	1
CON018	0	9	-3	0	1
CON018	0	10	-3	0	0
CON018	0	1	-1	0	1
CON018	0	2	-1	0	1
CON018	0	3	-1	0	1
CON018	0	4	-1	0	1
CON018	0	5	-1	0	1
CON018	0	6	-1	0	1
CON018	0	7	-1	0	1
CON018	0	8	-1	0	1
CON018	0	9	-1	0	1
CON018	0	10	-1	0	1
CON018	0	1	1	0	1
CON018	0	2	1	0	1
CON018	0	3	1	0	1
CON018	0	4	1	0	1
CON018	0	5	1	0	1
CON018	0	6	1	0	1
CON018	0	7	1	0	1
CON018	0	8	1	0	1
CON018	0	9	1	0	1
CON018	0	10	1	0	1
CON018	0	1	-5	1	0
CON018	0	2	-5	1	0
CON018	0	3	-5	1	0
CON018	0	4	-5	1	0
CON018	0	5	-5	1	0
CON018	0	6	-5	1	0
CON018	0	7	-5	1	0
CON018	0	8	-5	1	0
CON018	0	9	-5	1	0
CON018	0	10	-5	1	0
CON018	0	1	-3	1	0
CON018	0	2	-3	1	0
CON018	0	3	-3	1	0
CON018	0	4	-3	1	0
CON018	0	5	-3	1	0
CON018	0	6	-3	1	0
CON018	0	7	-3	1	0
CON018	0	8	-3	1	1
CON018	0	9	-3	1	0
CON018	0	10	-3	1	1
CON018	0	1	-1	1	0
CON018	0	2	-1	1	0
CON018	0	3	-1	1	1
CON018	0	4	-1	1	0
CON018	0	5	-1	1	0
CON018	0	6	-1	1	1
CON018	0	7	-1	1	1
CON018	0	8	-1	1	0
CON018	0	9	-1	1	1
CON018	0	10	-1	1	0
CON018	0	1	1	1	0
CON018	0	2	1	1	1
CON018	0	3	1	1	1
CON018	0	4	1	1	0
CON018	0	5	1	1	1
CON018	0	6	1	1	1
CON018	0	7	1	1	1
CON018	0	8	1	1	1
CON018	0	9	1	1	0
CON018	0	10	1	1	0
CON018	0	1	3	1	0
CON018	0	2	3	1	1
CON018	0	3	3	1	1
CON018	0	4	3	1	1
CON018	0	5	3	1	1
CON018	0	6	3	1	1
CON018	0	7	3	1	0
CON018	0	8	3	1	1
CON018	0	9	3	1	0
CON018	0	10	3	1	1
CON019	0	1	-5	1	0
CON019	0	2	-5	1	0
CON019	0	3	-5	1	0
CON019	0	4	-5	1	0
CON019	0	5	-5	1	0
CON019	0	6	-5	1	0
CON019	0	7	-5	1	0
CON019	0	8	-5	1	0
CON019	0	9	-5	1	0
CON019	0	10	-5	1	0
CON019	0	1	-3	1	1
CON019	0	2	-3	1	0
CON019	0	3	-3	1	0
CON019	0	4	-3	1	0
CON019	0	5	-3	1	0
CON019	0	6	-3	1	0
CON019	0	7	-3	1	0
CON019	0	8	-3	1	0
CON019	0	9	-3	1	0
CON019	0	10	-3	1	0
CON019	0	1	-1	1	0
CON019	0	2	-1	1	1
CON019	0	3	-1	1	1
CON019	0	4	-1	1	0
CON019	0	5	-1	1	0
CON019	0	6	-1	1	0
CON019	0	7	-1	1	0
CON019	0	8	-1	1	0
CON019	0	9	-1	1	0
CON019	0	10	-1	1	0
CON019	0	1	1	1	1
CON019	0	2	1	1	1
CON019	0	3	1	1	1
CON019	0	4	1	1	0
CON019	0	5	1	1	1
CON019	0	6	1	1	0
CON019	0	7	1	1	1
CON019	0	8	1	1	1
CON019	0	9	1	1	0
CON019	0	10	1	1	0
CON019	0	1	3	1	0
CON019	0	2	3	1	1
CON019	0	3	3	1	1
CON019	0	4	3	1	1
CON019	0	5	3	1	1
CON019	0	6	3	1	1
CON019	0	7	3	1	1
CON019	0	8	3	1	1
CON019	0	9	3	1	1
CON019	0	10	3	1	1
CON020	0	1	-7	0	0
CON020	0	2	-7	0	1
CON020	0	3	-7	0	0
CON020	0	4	-7	0	1
CON020	0	5	-7	0	1
CON020	0	6	-7	0	0
CON020	0	7	-7	0	0
CON020	0	8	-7	0	1
CON020	0	9	-7	0	1
CON020	0	10	-7	0	0
CON020	0	1	-5	0	1
CON020	0	2	-5	0	1
CON020	0	3	-5	0	1
CON020	0	4	-5	0	1
CON020	0	5	-5	0	1
CON020	0	6	-5	0	1
CON020	0	7	-5	0	1
CON020	0	8	-5	0	1
CON020	0	9	-5	0	0
CON020	0	10	-5	0	1
CON020	0	1	-3	0	1
CON020	0	2	-3	0	1
CON020	0	3	-3	0	1
CON020	0	4	-3	0	1
CON020	0	5	-3	0	1
CON020	0	6	-3	0	1
CON020	0	7	-3	0	1
CON020	0	8	-3	0	0
CON020	0	9	-3	0	1
CON020	0	10	-3	0	1
CON020	0	1	-1	0	1
CON020	0	2	-1	0	1
CON020	0	3	-1	0	1
CON020	0	4	-1	0	1
CON020	0	5	-1	0	1
CON020	0	6	-1	0	1
CON020	0	7	-1	0	1
CON020	0	8	-1	0	1
CON020	0	9	-1	0	1
CON020	0	10	-1	0	1
CON020	0	1	1	0	1
CON020	0	2	1	0	1
CON020	0	3	1	0	1
CON020	0	4	1	0	1
CON020	0	5	1	0	1
CON020	0	6	1	0	1
CON020	0	7	1	0	1
CON020	0	8	1	0	1
CON020	0	9	1	0	1
CON020	0	10	1	0	1
CON020	0	1	-5	1	0
CON020	0	2	-5	1	0
CON020	0	3	-5	1	0
CON020	0	4	-5	1	0
CON020	0	5	-5	1	0
CON020	0	6	-5	1	0
CON020	0	7	-5	1	0
CON020	0	8	-5	1	0
CON020	0	9	-5	1	0
CON020	0	10	-5	1	0
CON020	0	1	-3	1	0
CON020	0	2	-3	1	0
CON020	0	3	-3	1	1
CON020	0	4	-3	1	0
CON020	0	5	-3	1	1
CON020	0	6	-3	1	0
CON020	0	7	-3	1	0
CON020	0	8	-3	1	0
CON020	0	9	-3	1	0
CON020	0	10	-3	1	1
CON020	0	1	-1	1	0
CON020	0	2	-1	1	0
CON020	0	3	-1	1	1
CON020	0	4	-1	1	0
CON020	0	5	-1	1	1
CON020	0	6	-1	1	1
CON020	0	7	-1	1	1
CON020	0	8	-1	1	1
CON020	0	9	-1	1	0
CON020	0	10	-1	1	1
CON020	0	1	1	1	1
CON020	0	2	1	1	0
CON020	0	3	1	1	0
CON020	0	4	1	1	0
CON020	0	5	1	1	1
CON020	0	6	1	1	1
CON020	0	7	1	1	1
CON020	0	8	1	1	1
CON020	0	9	1	1	1
CON020	0	10	1	1	1
CON020	0	1	3	1	0
CON020	0	2	3	1	1
CON020	0	3	3	1	1
CON020	0	4	3	1	1
CON020	0	5	3	1	1
CON020	0	6	3	1	1
CON020	0	7	3	1	1
CON020	0	8	3	1	1
CON020	0	9	3	1	1
CON020	0	10	3	1	1
CON021	0	1	-7	0	0
CON021	0	2	-7	0	0
CON021	0	3	-7	0	1
CON021	0	4	-7	0	1
CON021	0	5	-7	0	1
CON021	0	6	-7	0	0
CON021	0	7	-7	0	1
CON021	0	8	-7	0	0
CON021	0	9	-7	0	1
CON021	0	10	-7	0	0
CON021	0	1	-5	0	1
CON021	0	2	-5	0	1
CON021	0	3	-5	0	1
CON021	0	4	-5	0	1
CON021	0	5	-5	0	1
CON021	0	6	-5	0	1
CON021	0	7	-5	0	1
CON021	0	8	-5	0	1
CON021	0	9	-5	0	1
CON021	0	10	-5	0	1
CON021	0	1	-3	0	1
CON021	0	2	-3	0	1
CON021	0	3	-3	0	1
CON021	0	4	-3	0	1
CON021	0	5	-3	0	1
CON021	0	6	-3	0	1
CON021	0	7	-3	0	1
CON021	0	8	-3	0	1
CON021	0	9	-3	0	1
CON021	0	10	-3	0	1
CON021	0	1	-1	0	1
CON021	0	2	-1	0	1
CON021	0	3	-1	0	1
CON021	0	4	-1	0	1
CON021	0	5	-1	0	1
CON021	0	6	-1	0	1
CON021	0	7	-1	0	1
CON021	0	8	-1	0	1
CON021	0	9	-1	0	1
CON021	0	10	-1	0	1
CON021	0	1	1	0	1
CON021	0	2	1	0	1
CON021	0	3	1	0	1
CON021	0	4	1	0	1
CON021	0	5	1	0	1
CON021	0	6	1	0	1
CON021	0	7	1	0	1
CON021	0	8	1	0	1
CON021	0	9	1	0	1
[truncated: 8,451 more rows]

## Sheet: Coding&abbreviations
Coding
Disease group: control = 0; multiple sclerosis = 1
Masker: speech-weighted noise = 0; multi-talker babble = 1
Response: incorrect = 0; correct = 1
Abbreviations
ID = Identification
SNR = signal-to-noise ratio
Orange cells indicate participants who were excluded from the data analysis due to hearing loss
